# Supplementary material for: Designing AI-powered translation education tools: a framework for parallel sentence generation using SauLTC and LLMs
Source: PeerJ Comput Sci. 2025 Mar 31;11:e2788. doi: 10.7717/peerj-cs.2788 (PMC12190550; doi:10.7717/peerj-cs.2788)
Supplement: Supplemental Information 1 — The code that segments the text into individual sentences using ChatGPT, allowing for more precise alignment and analysis. [file peerj-cs-11-2788-s001.ipynb]

# %% [code]
#Libraries Installation
!pip install openai
!pip install sentence-transformers
!pip install langdetect

import openai
#Importing the dataset
import pandas as pd
import numpy as np


# %% [code]


from google.colab import drive
drive.mount('/content/drive')

segments_df = pd.read_excel("SauLTC_file_Health_Create_Segments.xlsx")
# Drop rows where either the English or Arabic column is NaN
segments_df.dropna(subset=['English Segment', 'Arabic Segment'], inplace=True)
segments_df.reset_index(drop=True, inplace=True)
segments_df

# %% [code]
import re
from langdetect import detect, LangDetectException

def chat_with_gpt(prompt, model="gpt-3.5-turbo-16k", api_key="Your_key"):
    openai.api_key = api_key

    try:
        response = openai.chat.completions.create(
            model=model,
            messages=[
                {"role": "system", "content": "Format each pair as 'English: [English Text] \\nArabic: [Arabic Text]'. Separate each sentence pair with a newline."},
                {"role": "user", "content": prompt}
            ],
            temperature=0.4,
            top_p=0.7
        )
        return response.choices[0].message.content
    except Exception as e:
        return str(e)

def is_mostly_language(text, expected_lang):
    if expected_lang == 'en':
        # Count Latin characters as a proxy for English content
        latin_chars = sum('A' <= c <= 'Z' or 'a' <= c <= 'z' for c in text)
        return latin_chars > len(text) / 2
    elif expected_lang == 'ar':
        # Count Arabic characters as a proxy for Arabic content
        arabic_chars = sum('\u0600' <= c <= '\u06FF' or '\u0750' <= c <= '\u077F' or '\u08A0' <= c <= '\u08FF' or '\uFB50' <= c <= '\uFDFF' or '\uFE70' <= c <= '\uFEFF' for c in text)
        return arabic_chars > len(text) / 2
    return False

def is_language(text, expected_lang):
    try:
        detected_lang = detect(text)
        if detected_lang == expected_lang:
            return True
    except LangDetectException:
        pass  # Proceed to heuristic check if detection fails

    # Use a heuristic check as a fallback
    return is_mostly_language(text, expected_lang)

def is_correct_order_and_content_with_language_check(text):
    segments = []
    current_segment = ''
    for line in text.split('\n'):
        if line.startswith("English:") or line.startswith("Arabic:"):
            if current_segment:
                segments.append(current_segment.strip())
            current_segment = line
        else:
            current_segment += ' ' + line
    if current_segment:
        segments.append(current_segment.strip())

    for segment in segments:
        if segment.startswith("English:"):
            content = segment[len("English:"):].strip()
            if not is_language(content, 'en'):
                return False
        elif segment.startswith("Arabic:"):
            content = segment[len("Arabic:"):].strip()
            if not is_language(content, 'ar'):
                return False

    return True

def process_text(text):

    # Use regex to find all instances of "English:" possibly followed by whitespace and the end of the string
    english_pattern = r"English:\s*$"

    # If the pattern is found at the end of the text, remove it
    if re.search(english_pattern, text):
        text = re.sub(english_pattern, '', text)

    # Count occurrences of "English:" and "Arabic:"
    e_count = text.count("English: ")
    a_count = text.count("Arabic: ")
    # Return the processed text and counts
    return text, e_count, a_count


# %% [code]
# PART 1
not_correct = []
new_rows = []
Translation_df_aligned=pd.DataFrame(columns = ['Text','Document_ID'])
df_not_correct = pd.DataFrame(columns = ['Text','Document_ID'])

# Main loop to process each segment
for index, row in segments_df.iloc[0:100].iterrows():
    print(f"Processing document {index}")
    prompt = f"For the English text: {row['English Segment']} and its corresponding Arabic translation text: {row['Arabic Segment']}, perform the following steps:\n1. Segment all the English text and its corresponding Arabic translation into sentences.\n2. Then, Align all English sentence with its corresponding Arabic sentence."
    response, e_count, a_count = process_text(chat_with_gpt(prompt))
    if e_count != a_count or e_count == 0 or a_count == 0 or not is_correct_order_and_content_with_language_check(response):
      print(response)
      response, e_count, a_count = process_text(chat_with_gpt(prompt))
      if e_count != a_count or e_count == 0 or a_count == 0 or not is_correct_order_and_content_with_language_check(response):
        print(response)
        not_correct.append({'Text':response, 'Document_ID': row['Document_ID']})
      else:
        new_rows.append({'Text':response, 'Document_ID': row['Document_ID']})
    else:
      new_rows.append({'Text':response, 'Document_ID': row['Document_ID']})
# Convert lists to DataFrames
Translation_df_aligned = pd.DataFrame(new_rows)
df_not_correct = pd.DataFrame(not_correct)

# Saving DataFrames to Excel files (Adjust the path as needed)
Translation_df_aligned.to_excel("Translation_df_aligned_GPT3_version5_part1.xlsx", index=False)
df_not_correct.to_excel("df_not_correct_version5_part_1.xlsx", index=False)


# %% [code]
# PART 2
not_correct = []
new_rows = []
Translation_df_aligned=pd.DataFrame(columns = ['Text','Document_ID'])
df_not_correct = pd.DataFrame(columns = ['Text','Document_ID'])

# Main loop to process each segment
for index, row in segments_df.iloc[100:200].iterrows():
    print(f"Processing document {index}")
    prompt = f"For the English text: {row['English Segment']} and its corresponding Arabic translation text: {row['Arabic Segment']}, perform the following steps:\n1. Segment all the English text and its corresponding Arabic translation into sentences.\n2. Then, Align all English sentence with its corresponding Arabic sentence."
    response, e_count, a_count = process_text(chat_with_gpt(prompt))
    if e_count != a_count or e_count == 0 or a_count == 0 or not is_correct_order_and_content_with_language_check(response):
      print(response)
      response, e_count, a_count = process_text(chat_with_gpt(prompt))
      if e_count != a_count or e_count == 0 or a_count == 0 or not is_correct_order_and_content_with_language_check(response):
        print(response)
        not_correct.append({'Text':response, 'Document_ID': row['Document_ID']})
      else:
        new_rows.append({'Text':response, 'Document_ID': row['Document_ID']})
    else:
      new_rows.append({'Text':response, 'Document_ID': row['Document_ID']})
# Convert lists to DataFrames
Translation_df_aligned = pd.DataFrame(new_rows)
df_not_correct = pd.DataFrame(not_correct)

# Saving DataFrames to Excel files (Adjust the path as needed)
Translation_df_aligned.to_excel("Translation_df_aligned_GPT3_version5_part2.xlsx", index=False)
df_not_correct.to_excel("df_not_correct_version5_part_2.xlsx", index=False)


# %% [code]
# PART 3
not_correct = []
new_rows = []
Translation_df_aligned=pd.DataFrame(columns = ['Text','Document_ID'])
df_not_correct = pd.DataFrame(columns = ['Text','Document_ID'])

# Main loop to process each segment
for index, row in segments_df.iloc[200:300].iterrows():
    print(f"Processing document {index}")
    prompt = f"For the English text: {row['English Segment']} and its corresponding Arabic translation text: {row['Arabic Segment']}, perform the following steps:\n1. Segment all the English text and its corresponding Arabic translation into sentences.\n2. Then, Align all English sentence with its corresponding Arabic sentence."
    response, e_count, a_count = process_text(chat_with_gpt(prompt))
    if e_count != a_count or e_count == 0 or a_count == 0 or not is_correct_order_and_content_with_language_check(response):
      print(response)
      response, e_count, a_count = process_text(chat_with_gpt(prompt))
      if e_count != a_count or e_count == 0 or a_count == 0 or not is_correct_order_and_content_with_language_check(response):
        print(response)
        not_correct.append({'Text':response, 'Document_ID': row['Document_ID']})
      else:
        new_rows.append({'Text':response, 'Document_ID': row['Document_ID']})
    else:
      new_rows.append({'Text':response, 'Document_ID': row['Document_ID']})
# Convert lists to DataFrames
Translation_df_aligned = pd.DataFrame(new_rows)
df_not_correct = pd.DataFrame(not_correct)

# Saving DataFrames to Excel files (Adjust the path as needed)
Translation_df_aligned.to_excel("Translation_df_aligned_GPT3_version5_part3.xlsx", index=False)
df_not_correct.to_excel("df_not_correct_version5_part_3.xlsx", index=False)


# %% [code]
# PART 4
not_correct = []
new_rows = []
Translation_df_aligned=pd.DataFrame(columns = ['Text','Document_ID'])
df_not_correct = pd.DataFrame(columns = ['Text','Document_ID'])

# Main loop to process each segment
for index, row in segments_df.iloc[300:].iterrows():
    print(f"Processing document {index}")
    prompt = f"For the English text: {row['English Segment']} and its corresponding Arabic translation text: {row['Arabic Segment']}, perform the following steps:\n1. Segment all the English text and its corresponding Arabic translation into sentences.\n2. Then, Align all English sentence with its corresponding Arabic sentence."
    response, e_count, a_count = process_text(chat_with_gpt(prompt))
    if e_count != a_count or e_count == 0 or a_count == 0 or not is_correct_order_and_content_with_language_check(response):
      print(response)
      response, e_count, a_count = process_text(chat_with_gpt(prompt))
      if e_count != a_count or e_count == 0 or a_count == 0 or not is_correct_order_and_content_with_language_check(response):
        print(response)
        not_correct.append({'Text':response, 'Document_ID': row['Document_ID']})
      else:
        new_rows.append({'Text':response, 'Document_ID': row['Document_ID']})
    else:
      new_rows.append({'Text':response, 'Document_ID': row['Document_ID']})
# Convert lists to DataFrames
Translation_df_aligned = pd.DataFrame(new_rows)
df_not_correct = pd.DataFrame(not_correct)

# Saving DataFrames to Excel files (Adjust the path as needed)
Translation_df_aligned.to_excel("Translation_df_aligned_GPT3_version5_part4.xlsx", index=False)
df_not_correct.to_excel("df_not_correct_version5_part_4.xlsx", index=False)


# %% [code]
import pandas as pd
from google.colab import drive
drive.mount('/content/drive')

# Read the Excel file into a DataFrame
df_1 = pd.read_excel('Translation_df_aligned_GPT3_version5_part1.xlsx')
df_2 = pd.read_excel('Translation_df_aligned_GPT3_version5_part2.xlsx')
df_3 = pd.read_excel('Translation_df_aligned_GPT3_version5_part3.xlsx')
df_4 = pd.read_excel('Translation_df_aligned_GPT3_version5_part4.xlsx')

combined_df = pd.concat([df_1,df_2,df_3,df_4], ignore_index=True)
print(combined_df)

df_not_correct_1 = pd.read_excel("df_not_correct_version5_part_1.xlsx")
df_not_correct_2 = pd.read_excel("df_not_correct_version5_part_2.xlsx")
df_not_correct_3 = pd.read_excel("df_not_correct_version5_part_3.xlsx")
df_not_correct_4 = pd.read_excel("df_not_correct_version5_part_4.xlsx")
combined_not_correct = pd.concat([df_not_correct_1,df_not_correct_2,df_not_correct_3,df_not_correct_4], ignore_index=True)
print(combined_not_correct)
combined_not_correct.to_excel("combined_not_correct_version5.xlsx")

# %% [code]
!pip install sentence_transformers
from sentence_transformers import SentenceTransformer, util
from sklearn.preprocessing import normalize
import numpy as np

model1 = SentenceTransformer("distiluse-base-multilingual-cased-v2")
model2 = SentenceTransformer("paraphrase-multilingual-MiniLM-L12-v2")
model3 = SentenceTransformer("paraphrase-multilingual-mpnet-base-v2")
model4 = SentenceTransformer("LaBSE")


def evaluate_semantic_similarity(source_embeddings, translated_embeddings):
    """
    Evaluate semantic similarity between source sentences and their translations.
    :param source_sentences: List of source sentences in English.
    :param translated_sentences: List of translated sentences in Arabic.
    :param model_name: Name of the sentence transformer model.
    :return: List of cosine similarity scores for each sentence pair.
    """
    # Calculating cosine similarity
    similaritiy = util.pytorch_cos_sim(source_embeddings, translated_embeddings)
    return similaritiy


# %% [code]


# %% [code]
Translation_df_aligned_SS=pd.DataFrame(columns = ['En', 'Ar','Document_ID','Similarity_Score1','Similarity_Score2','Similarity_Score3','Similarity_Score4'])

for i in range(len(combined_df)):
    print(i)
    segments = combined_df.Text[i].split("English:")
    segments = [seg.strip() for seg in segments if seg.strip() != ""]
    new_rows = []
    # Looping through the lines and adding them to the DataFrame
    for seg in segments:

        try:
            english, arabic = seg.split("Arabic:")
        except ValueError:
            english, arabic = seg, ""

        # Generating embeddings
        source_embeddings = model1.encode(english.strip().lower(), convert_to_tensor=True)
        translated_embeddings = model1.encode(arabic.strip().lower(), convert_to_tensor=True)
        score1 =evaluate_semantic_similarity(source_embeddings,translated_embeddings)

        source_embeddings = model2.encode(english.strip().lower(), convert_to_tensor=True)
        translated_embeddings = model2.encode(arabic.strip().lower(), convert_to_tensor=True)
        score2 =evaluate_semantic_similarity(source_embeddings,translated_embeddings)

        source_embeddings = model3.encode(english.strip().lower(), convert_to_tensor=True)
        translated_embeddings = model3.encode(arabic.strip().lower(), convert_to_tensor=True)
        score3 =evaluate_semantic_similarity(source_embeddings,translated_embeddings)

        source_embeddings = model4.encode(english.strip().lower(), convert_to_tensor=True)
        translated_embeddings = model4.encode(arabic.strip().lower(), convert_to_tensor=True)
        score4 =evaluate_semantic_similarity(source_embeddings,translated_embeddings)

        new_rows.append({'En': english.strip(), 'Ar': arabic.strip(), 'Document_ID': combined_df.Document_ID[i],'Similarity_Score1' : score1[0].item(),'Similarity_Score2' : score2[0].item(),'Similarity_Score3' : score3[0].item(),'Similarity_Score4' : score4[0].item()})

    Translation_df_aligned_SS = pd.concat([Translation_df_aligned_SS, pd.DataFrame(new_rows)], ignore_index=True)
Translation_df_aligned_SS.to_excel("Evaluation_GPT3_version5.xlsx", index=False)


# Filter the DataFrame
Translation_df_aligned_SS = Translation_df_aligned_SS.drop_duplicates(subset='En')
Translation_df_aligned_SS = Translation_df_aligned_SS.drop_duplicates(subset='Ar')
Translation_df_aligned_SS = Translation_df_aligned_SS[~Translation_df_aligned_SS['En'].str.lower().str.startswith("and its corresponding arabic translation text:")]
Translation_df_aligned_SS.reset_index(drop=True, inplace=True)
Translation_df_aligned_SS.to_excel("Evaluation_GPT3_version5_after filter.xlsx", index=False)


# %% [code]
Translation_df_aligned_SS["Similarity_Score1"].mean()
#0.8232530435003035

# %% [code]
Translation_df_aligned_SS["Similarity_Score2"].mean()
#0.8234694008220277

# %% [code]
Translation_df_aligned_SS["Similarity_Score3"].mean()
#0.8610441401829038

# %% [code]
Translation_df_aligned_SS["Similarity_Score4"].mean()
#0.8499381928810876

# %% [markdown]
