# Supplementary material for: Designing AI-powered translation education tools: a framework for parallel sentence generation using SauLTC and LLMs
Source: PeerJ Comput Sci. 2025 Mar 31;11:e2788. doi: 10.7717/peerj-cs.2788 (PMC12190550; doi:10.7717/peerj-cs.2788)
Supplement: Supplemental Information 2 — The code used to divide the text into smaller segments for efficient processing by ChatGPT. [file peerj-cs-11-2788-s002.ipynb]

# %% [code]
#Libraries Installation

!pip install openai
!pip install sentence-transformers

#Importing the dataset
import pandas as pd
import numpy as np

import nltk
nltk.download('punkt')
from nltk import tokenize


# %% [code]
from google.colab import drive
drive.mount('/content/drive')

# %% [code]
# Read the Excel file into a DataFrame
Translation_df = pd.read_excel('SauLTC_file_Health.xlsx')

en_text = Translation_df['English'].tolist()
ar_text = Translation_df['Arabic'].tolist()

# %% [code]
Translation_df

# %% [code]
from sentence_transformers import SentenceTransformer, util
import numpy as np


# Assuming model is already initialized outside the function
model = SentenceTransformer('sentence-transformers/paraphrase-multilingual-mpnet-base-v2')

def create_segments(doc_id, english_text, arabic_text, segment_word_limit):
    english_sentences = list(tokenize.sent_tokenize(english_text))
    arabic_sentences = list(tokenize.sent_tokenize(arabic_text))

    rows_list = []  # To store the segment pairs
    eng_segment_end = 0  # Tracks the end of the current English segment
    arab_segment_end = 0  # Tracks the end of the matching Arabic segment

    while eng_segment_end < len(english_sentences) and arab_segment_end < len(arabic_sentences):
        current_word_count = 0
        eng_segment = []
        while current_word_count < segment_word_limit and eng_segment_end < len(english_sentences):
            eng_segment.append(english_sentences[eng_segment_end])
            current_word_count += len(english_sentences[eng_segment_end].split())
            eng_segment_end += 1

        # Find the end of the corresponding Arabic segment
        last_eng_sentence = eng_segment[-1]
        last_eng_sentence_embedding = model.encode([last_eng_sentence], convert_to_tensor=True)
        arabic_embeddings = model.encode(arabic_sentences[arab_segment_end:], convert_to_tensor=True)
        similarities = util.pytorch_cos_sim(last_eng_sentence_embedding, arabic_embeddings)
        highest_score_index = np.argmax(similarities.cpu().numpy(), axis=1).item()

        # Determine the Arabic segment
        arabic_segment = arabic_sentences[arab_segment_end:arab_segment_end+highest_score_index+1]
        arab_segment_end += highest_score_index + 1  # Prepare for the next iteration

        # Append the segments to rows_list
        rows_list.append({
            'English Segment': ' '.join(eng_segment),
            'Arabic Segment': ' '.join(arabic_segment),
            'Document_ID': doc_id
        })

    # Create a DataFrame from the list of rows
    df = pd.DataFrame(rows_list)
    return df

# Example of how to use the function (assuming en_text and ar_text are lists of English and Arabic texts)
segments_df = pd.DataFrame(columns=['English Segment', 'Arabic Segment', 'Document_ID'])

for i in range(len(en_text)):  # Assuming en_text and ar_text are defined somewhere
    print(f"Processing document {i}")
    mydf = create_segments(i, en_text[i], ar_text[i], 1000)
    segments_df = pd.concat([segments_df, mydf], ignore_index=True)

segments_df.to_excel("SauLTC_file_Health_Create_Segments.xlsx", index=False)


# %% [code]
segments_df

# %% [code]
